# Supplementary material for: Application of artificial intelligence based on contrast-enhanced CT imaging for predicting peritoneal metastasis in patients with T3/T4 stage gastric cancer
Source: PLoS One. 2026 May 14;21(5):e0349614. doi: 10.1371/journal.pone.0349614 (PMC13175374; doi:10.1371/journal.pone.0349614)
Supplement: S1 Table — This table includes details such as slice thickness, contrast agent dosage, acquisition time, and other relevant imaging parameters. These protocols were standardized across machines to ensure consistency in image quality for preoperative assessment of T3/T4 stage gastric cancer patients. (XLSX) [file pone.0349614.s001.xlsx]

## Sheet: Sheet1
S1 Table. The CT protocol of the three machines
CT version	64-channel CT (LightSpeed VCT, GE Healthcare)	256-channel CT (Revolution, GE Healthcare)	Dual-Source CT (SOMATON Definition Flash, Siemens Healthcare)
CT tube voltage	120 kV	120 kV	120 kV
CT tube current	350 mA	SmartmA 300–350 mA	250 Eff mAs
CT rotation time	0.50 s	0.50 s	0.50 s
CT detector collimation	40 mm	80 mm	128×0.6 mm
Contrast agent type	Omnipaque, GE Healthcare; or Iopamiro, Shanghai Bracco Sine Pharmaceutical Corp. Ltd.	Omnipaque, GE Healthcare; or Iopamiro, Shanghai Bracco Sine Pharmaceutical Corp. Ltd.	Ultravist 370, Bayer Schering Pharma; or Ioversol 350, Jiangsu Hengrui Pharmaceuticals Co., Ltd.
Contrast agent concentration	300 mgI/ml	300 mgI/ml	370 mgI/ml; or 350 mgI/ml
Contrast agent dosage	infused 1.5–2.0 ml/kg body weight	infused 1.5–2.0 ml/kg body weight	infused 1.5–2.0ml/kg body weight
Contrast agent infused rate	3.0 ml/s	3.0 ml/s	4.0-4.5 ml/s
Venous phase	60–70 s after injection of	60–70 s after injection of	60–70 s after injection of
interval time	contrast agent	contrast agent	contrast agent
Image matrix	512×512	512×512	512×512
Reconstruction function	stnd	stnd	B30f smooth
Reconstruction image thickness	2.0–2.5 mm	2.0–2.5 mm	2.0–2.5 mm
