# Supplementary material for: Application of artificial intelligence based on contrast-enhanced CT imaging for predicting peritoneal metastasis in patients with T3/T4 stage gastric cancer
Source: PLoS One. 2026 May 14;21(5):e0349614. doi: 10.1371/journal.pone.0349614 (PMC13175374; doi:10.1371/journal.pone.0349614)
Supplement: S2 Table — This table presents the training and validation performance of the Inception-ResNetV2-SE model under different Focal Loss parameter settings. The α (alpha) and γ (gamma) values were varied to identify the optimal combination for model performance. The best epoch represents the training epoch with the highest validation ROC-AUC. The Train ROC-AUC and Val ROC-AUC columns indicate the area under the receiver operating characteristic curve for the training and validation datasets, respectively. Based on these results, α = 0.75 and γ = 2 achieved the highest validation ROC-AUC (0.9531), making it the optimal choice for model training. (XLSX) [file pone.0349614.s002.xlsx]

## Sheet: Sheet1
S2 Table. Performance of different Focal Loss parameter combinations for peritoneal metastasis prediction using the Inception-ResNetV2-SE model
alpha	gamma	best_epoch	Train_ROC_AUC	Val_ROC_AUC
0.25	0.5	78	0.987124	0.916667
0.25	1	87	0.980741	0.911458
0.25	1.5	84	0.978577	0.929451
0.25	2	90	0.979798	0.952652
0.25	2.5	87	0.977245	0.920928
0.25	3	95	0.936952	0.906723
0.5	0.5	59	0.978022	0.902936
0.5	1	59	0.988567	0.929451
0.5	1.5	72	0.974081	0.931818
0.5	2	94	0.974969	0.942708
0.5	2.5	87	0.96448	0.937027
0.5	3	84	0.975025	0.907197
0.75	0.5	81	0.983239	0.907197
0.75	1	81	0.980075	0.935606
0.75	1.5	74	0.968698	0.941288
0.75	2	86	0.968975	0.953125
0.75	2.5	73	0.952714	0.943655
0.75	3	82	0.982	0.916
1	0.5	93	0.995948	0.904356
1	1	50	0.944888	0.939867
1	1.5	83	0.976079	0.944129
1	2	95	0.990176	0.922822
1	2.5	78	0.977966	0.925189
1	3	98	0.937007	0.935133
