# Supplementary material for: Application of artificial intelligence based on contrast-enhanced CT imaging for predicting peritoneal metastasis in patients with T3/T4 stage gastric cancer
Source: PLoS One. 2026 May 14;21(5):e0349614. doi: 10.1371/journal.pone.0349614 (PMC13175374; doi:10.1371/journal.pone.0349614)
Supplement: S3 Table — This table displays the prediction probabilities of different classical CNN models for peritoneal metastasis in test set samples at dropout probabilities of 0 and 0.3. (XLSX) [file pone.0349614.s003.xlsx]

## Sheet: Sheet1
S3 Table. Prediction Probabilities of Different Convolutional Neural Network Models at Diffierent Dropout Probability on the Test Set
		Dropout Probability = 0							Dropout Probability = 0.3
Samples_ID	TrueLabel	DenseNet-169	EfficientNet-B2	Inception-ResNet V2	RegNet(X-032)	ResNet-50	ShuffleNet V2	Xception	DenseNet-169	EfficientNet-B2	Inception-ResNet V2	RegNet(X-032)	ResNet-50	ShuffleNet V2	Xception
1	0	0.322419	0.506533	0.490701	0.0673511	0.543053	0.0219135	0.351612	0.238568	0.110823	0.408303	0.156735	0.18501	0.816597	0.311252
2	0	0.0942254	0.00335942	0.0891927	0.0116348	0.0398817	0.000345567	0.0734397	0.148961	0.0102207	0.0662974	0.0222417	0.000525496	0.00122641	0.00964645
3	0	0.0976928	0.00128737	0.0913273	0.00307512	0.00451114	0.0299283	0.119971	0.396773	1.06837e-05	0.0544984	0.0135834	0.00674451	0.0982117	0.177251
4	0	0.780789	0.780141	0.965863	0.41226	0.655381	0.0644058	0.810889	0.733148	0.962908	0.904031	0.89704	0.869448	0.871388	0.0650965
5	0	0.276801	0.0618206	0.0943697	0.021617	0.128704	0.0199923	0.358851	0.174193	0.0647297	0.0350838	0.0321006	0.00998196	0.0444775	0.0796271
6	0	0.597159	0.592534	0.617114	0.108079	0.13854	0.0741104	0.723918	0.500389	0.513414	0.225885	0.101941	0.38018	0.131907	0.39125
7	0	0.180009	0.0499327	0.0111413	0.00456359	0.00172023	0.012906	0.00653737	0.107566	0.00217484	0.0623621	0.0264833	0.0889532	0.00464761	0.00171762
8	0	0.501497	0.268526	0.101864	0.0134365	0.229598	0.408015	0.0282765	0.487095	0.0101074	0.497247	0.662262	0.473618	0.439028	0.0199473
9	0	0.528535	0.318276	0.195521	0.0611494	0.361863	0.356776	0.411791	0.599375	0.203904	0.525399	0.276485	0.279424	0.495237	0.300598
10	0	0.191992	0.0362922	0.0226019	0.00023755	0.0149821	0.00291056	0.0288394	0.419253	0.0601764	0.0122754	0.0312679	0.0709043	0.0418376	0.00822935
11	0	0.152417	0.12578	5.31843e-05	0.128931	0.016735	0.0899443	0.0288165	0.333114	0.000545566	0.0224716	0.0327422	0.0365095	0.630156	0.0484553
12	0	0.321576	0.0227763	0.437166	0.0422362	0.0320304	0.00354517	0.108019	0.361163	0.0109081	0.0250722	0.0629496	0.0495394	0.00450624	0.0204861
13	0	0.469744	0.147151	0.211282	0.549828	0.223405	0.0223542	0.715253	0.548181	0.913998	0.17413	0.161776	0.335577	0.105576	0.547226
14	0	0.102758	0.0370096	0.0188562	0.000492852	0.00715542	0.0019655	0.00135682	0.20687	0.000517404	0.00888297	0.0108455	0.00541559	0.0287557	0.000873414
15	0	0.113701	0.00947836	0.117449	0.00320546	0.00512548	0.0041297	0.0244417	0.514479	0.000572697	0.024866	0.00149147	9.31888e-05	0.0447777	0.0331259
16	0	0.574694	0.615034	0.421702	0.871022	0.235419	0.21901	0.641675	0.357979	0.899783	0.355776	0.590957	0.880754	0.114655	0.766196
17	0	0.135764	0.255596	0.0185155	0.217714	0.0165911	0.0698321	0.0120061	0.259712	0.00184776	0.00797116	0.179661	0.0464293	0.436528	0.0118136
18	0	0.300437	2.56046e-05	0.00556673	0.000116227	0.0496482	0.116492	0.0531247	0.424078	0.117237	0.0162921	0.0347711	0.0888154	0.152968	0.00433048
19	0	0.158394	0.0131932	0.0117947	0.0140883	0.00370452	3.67678e-05	0.00250848	0.101984	0.000127055	0.00272372	0.00768793	0.00872824	0.0180537	0.000851149
20	0	0.0774942	0.00136386	0.00136168	4.13095e-07	0.00189159	0.00585196	0.000361695	0.169764	0.0162994	0.00331876	0.00204326	0.004018	0.0218683	0.00071734
21	0	0.0998661	0.472691	0.122184	0.0345753	0.303337	0.158818	0.115469	0.163337	0.0719162	0.0864951	0.353042	0.0321704	0.127938	0.1964
22	0	0.300424	0.000371768	0.0053974	8.2568e-05	0.0473871	0.154542	0.0152276	0.228769	0.00155756	0.113121	0.108068	0.0850204	0.0438918	0.00637938
23	0	0.313329	0.0271402	0.0375609	0.0591696	0.0919812	0.308791	0.0339155	0.464801	0.706723	0.155	0.239621	0.150693	0.111308	0.107625
24	0	0.284895	0.012918	0.20798	0.0122576	0.0967352	0.00127104	0.0827911	0.355909	0.0107309	0.0433224	0.0334727	0.00359554	0.0236952	0.066581
25	0	0.202301	0.793271	0.093529	0.372864	0.0208671	0.0201711	0.344857	0.072273	0.488216	0.145337	0.0125864	0.0934571	0.337932	0.483543
26	0	0.141206	0.00850213	0.0257103	0.0219653	0.0112745	0.000373591	0.0108459	0.133809	0.000291013	0.00474307	0.0087079	0.00143856	0.00609393	0.0436186
27	0	0.603963	0.690619	0.496397	0.160707	0.444759	0.151544	0.317016	0.516018	0.489561	0.775441	0.147759	0.500137	0.229664	0.68943
28	0	0.0982566	0.00848862	0.00142942	0.00510553	0.0235924	0.00457094	0.0041349	0.212541	0.0721724	0.00250664	0.0193608	0.0495645	0.0372306	0.00360217
29	0	0.386285	0.00839231	0.221707	0.196864	0.0560343	0.000121778	0.413154	0.198082	0.184776	0.0294056	0.410618	0.0265194	0.0742003	0.154606
30	0	0.315396	0.0249271	0.0133221	0.0329364	0.186465	0.0884732	0.0543022	0.39474	0.54734	0.0360563	0.137067	0.141564	0.204969	0.0726173
31	0	0.426328	0.0844556	0.0819483	0.00878521	0.198303	0.744189	0.191426	0.551565	0.143823	0.379152	0.576067	0.177074	0.65873	0.10051
32	0	0.307786	0.48368	0.0600653	0.170811	0.00391826	0.38172	0.357118	0.29031	0.129181	0.418012	0.27173	0.00896293	0.387175	0.327703
33	0	0.108671	0.00756025	0.00639714	0.000454022	0.00540032	0.00743918	0.00397164	0.220642	0.00393217	0.100052	0.0566369	0.00791029	0.0659484	0.00118069
34	0	0.247019	0.0556961	0.00620414	0.0351523	0.0679379	0.00449433	0.441805	0.217632	0.00814134	0.0510959	0.0969238	0.08796	0.0881347	0.105012
35	0	0.168596	0.0066857	0.0517142	0.0312892	0.0785675	0.00229653	0.0717082	0.140538	0.000436577	0.0138077	0.0675842	0.00530971	0.00372262	0.013811
36	0	0.0756095	0.730763	0.443037	0.188817	0.106749	0.0231206	0.500326	0.0401928	0.0911809	0.310254	0.0846175	0.0684206	0.0512457	0.648247
37	0	0.162142	0.0413556	0.419602	0.0105054	0.013982	0.00152933	0.114006	0.314808	0.0107519	0.197707	0.0236753	0.0301068	0.0148233	0.133339
38	0	0.402478	0.211507	0.0657671	0.290268	0.318211	0.0155378	0.080586	0.42465	8.24154e-05	0.431672	0.0645617	0.0325512	0.0929476	0.139583
39	0	0.0936639	0.0362398	0.00693264	0.104179	0.0697899	0.0160997	0.167186	0.269576	0.0274093	0.0338689	0.0958201	0.0463814	0.0170226	0.00396151
40	0	0.0874749	0.0197405	0.000626068	0.00183121	0.00846223	0.41892	0.00799789	0.137309	0.0219815	0.00563237	0.014644	0.00247498	0.213307	0.000348702
41	0	0.388917	0.115549	0.104829	0.132846	0.113697	0.0387722	0.0945225	0.474888	0.0312722	0.068141	0.106895	0.103506	0.167607	0.139772
42	0	0.21808	0.0640812	0.0276308	0.00102626	0.0381564	0.0045183	0.114576	0.243942	0.179362	0.0111607	0.0174157	0.124153	0.00795327	0.0514065
43	0	0.177368	0.0187005	0.00406176	0.000767246	0.0121642	0.0140233	0.0469231	0.216438	0.0229964	0.0482896	0.0732785	0.008378	0.130627	0.0168011
44	0	0.38385	0.714605	0.0640237	0.0274031	0.263445	0.048739	0.621361	0.381872	0.707883	0.098762	0.28186	0.0293473	0.409337	0.0469797
45	0	0.633324	0.696247	0.0837739	0.190167	0.367837	0.680579	0.109239	0.498916	0.213855	0.258164	0.903319	0.333947	0.461902	0.206759
46	0	0.451237	0.163896	0.178646	0.374928	0.0755891	0.791841	0.436749	0.747689	0.264927	0.239942	0.961757	0.607499	0.801777	0.315875
47	0	0.502796	0.0739929	0.512064	0.10082	0.0888556	0.0314675	0.209265	0.585721	0.13026	0.129196	0.347204	0.49503	0.385563	0.442889
48	0	0.328055	0.0209151	0.489469	0.0236014	0.0728821	0.0752755	0.61589	0.403182	0.00663512	0.31369	0.211723	0.047711	0.0136593	0.0855348
49	0	0.281989	0.0515995	0.0636681	0.278301	0.069346	0.0831398	0.285335	0.118248	0.0135593	0.0495606	0.019258	0.0289963	0.0324739	0.0424137
50	0	0.509229	0.115239	0.171787	0.0583506	0.0828523	0.035377	0.0144038	0.610187	0.0730737	0.0799192	0.236669	0.0568242	0.324573	0.0457766
51	0	0.21002	0.129963	0.082473	0.00523919	0.0114603	0.0874523	0.740226	0.418031	0.3557	0.0338959	0.290849	0.0535159	0.296569	0.0440639
52	0	0.64543	0.216029	0.293284	0.0692379	0.562914	0.323727	0.051352	0.481535	0.507851	0.357372	0.38254	0.837301	0.863751	0.211175
53	0	0.0652754	0.00264744	0.000111899	3.61783e-06	0.000568972	0.000159792	0.000161542	0.0624306	0.0513182	0.00122966	2.12524e-05	2.14243e-06	0.192723	8.60915e-06
54	0	0.50921	0.498855	0.85899	0.531201	0.542212	0.362648	0.877524	0.61148	0.709252	0.74503	0.71317	0.914083	0.56296	0.651682
55	0	0.124774	0.00166238	0.00549	0.000617505	0.00266909	0.000636441	0.000299623	0.0603403	0.00244083	0.000700961	0.00234961	0.000866483	0.0285557	0.00014737
56	0	0.134574	0.0104614	0.0092481	0.000345602	0.000268554	0.000388855	0.00763035	0.0325774	9.0755e-05	0.00271263	0.00279744	0.00268558	0.167398	0.00564566
57	0	0.1792	0.000280264	0.00178422	0.000152251	0.000546859	9.35121e-07	0.00050806	0.00693466	4.56138e-07	0.00197761	0.00116159	0.00396611	0.00066684	3.17032e-05
58	0	0.173883	0.00294356	0.035606	0.00056186	0.000442745	0.122809	0.00269697	0.110476	2.43371e-06	0.00138983	0.00199883	0.011525	0.026895	0.0010739
59	0	0.0291058	0.0772411	0.000452073	0.00273355	0.000363094	0.000164804	0.00018194	0.0246534	0.000102094	0.00251327	5.87597e-05	0.000207768	0.00527764	0.00106242
60	0	0.0502063	0.0232272	0.000238322	0.000278771	9.74598e-05	9.14823e-06	0.000405248	0.0493988	6.10103e-07	0.0116162	0.00152407	0.00212787	0.0009142	7.52973e-05
61	0	0.101731	0.0249917	0.0130707	5.42063e-05	0.00478035	0.00317943	0.00224292	0.115547	0.00111281	0.0208086	0.00255175	0.00337674	0.148955	0.00229016
62	0	0.111668	0.0025638	0.0280201	6.06083e-05	0.00629472	0.0687253	0.000924893	0.233323	0.0196091	0.382799	0.0116987	0.00419262	0.267835	0.00499175
63	0	0.102749	0.0108756	0.000260628	5.04111e-06	0.000506876	3.54385e-05	0.000255007	0.0599966	0.00468643	0.00294268	0.00384417	0.00051155	0.00925229	0.000257838
64	0	0.166953	4.55581e-05	0.0119629	1.43876e-05	0.00717866	0.000343082	0.00255299	0.150226	6.5327e-05	0.00233288	0.00475965	0.00821983	0.00120912	0.000700355
65	0	0.180664	0.010966	0.0151814	4.39613e-05	0.0215126	0.113469	0.183373	0.139303	0.086064	0.0330289	0.0130127	0.0198637	0.188572	0.192339
66	0	0.367462	0.776276	0.362554	0.172748	0.0958024	0.454161	0.376568	0.345457	0.653767	0.248753	0.333833	0.348699	0.83493	0.747431
67	0	0.160236	0.157943	0.00604442	0.0144845	0.00883185	0.138307	0.0459119	0.184115	5.57919e-05	0.00910839	0.0139295	0.0491001	0.0556947	0.0206758
68	0	0.0746593	0.00630968	0.000835739	0.00116222	0.00191056	0.000838164	0.000338105	0.0304425	1.46575e-05	0.00218834	0.00273629	0.000846128	0.00770546	0.00240829
69	0	0.330724	0.63438	0.135831	0.227446	0.0379858	0.00647476	0.439077	0.216717	0.0670785	0.102345	0.0267027	0.00285766	0.0038226	0.142783
70	0	0.230061	0.0361713	0.0127298	0.0554488	0.0125278	0.0309643	0.279349	0.294236	0.0463644	0.0828574	0.00472863	0.0603971	0.644044	0.126431
71	0	0.192775	1.02186e-05	0.0181991	7.64839e-05	0.0144244	0.00198009	0.000767633	0.150488	5.41181e-07	0.0163902	0.00135545	0.00504113	0.00455028	0.000411382
72	0	0.154974	0.00169592	0.000169457	0.00533476	0.00274653	0.00217989	0.00567841	0.106829	0.0117431	0.00462154	0.00260977	0.0020631	0.14018	0.00446078
73	0	0.31363	0.11178	0.00335967	0.000892538	0.0122126	0.110556	0.0431309	0.283002	0.0360551	0.0242743	0.00217196	0.0213381	0.0207196	0.0221325
74	0	0.268568	0.316484	0.154982	0.219502	0.0727399	0.00253089	0.265117	0.136374	0.241034	0.176388	0.0692128	0.677835	0.0357749	0.459772
75	0	0.698033	0.057008	0.759244	0.283391	0.227368	0.148766	0.935974	0.785056	0.939635	0.525075	0.608811	0.231205	0.668377	0.976185
76	0	0.295873	0.0915206	0.0325818	0.0157852	0.090384	0.376029	0.318875	0.412223	0.229405	0.262698	0.12693	0.0326185	0.59119	0.0453415
77	0	0.123938	0.000159305	0.0191051	0.00023434	0.00340119	0.00259946	0.00368591	0.242958	0.000362927	0.0258611	0.0045748	0.0277179	0.522329	0.00627844
78	0	0.518146	0.277425	0.460867	0.133932	0.655729	0.114042	0.79618	0.764569	0.373505	0.242628	0.860622	0.841866	0.86462	0.107926
79	0	0.0950551	0.00404627	0.000159857	0.000103967	0.000111492	0.000570751	0.000280835	0.159236	0.000125738	0.00154213	0.000341318	0.000131982	0.0080019	0.00129812
80	0	0.073988	0.102381	0.0205326	0.000892581	0.00391653	0.0106127	0.0501413	0.00972164	0.0204167	0.0574692	0.00544279	0.0084101	0.166398	0.0304054
81	0	0.183898	0.00376746	0.048233	0.00236399	0.0817972	0.00494874	0.0363795	0.537086	0.000740726	0.0160088	0.0264597	0.598243	0.0715033	0.0111375
82	0	0.215949	0.00176043	0.00480762	0.00160718	8.13027e-05	0.00497387	0.00298181	0.111024	0.000108675	0.00190414	0.01035	0.00166617	0.0153955	0.000978813
83	0	0.281209	0.053927	0.0148095	0.0157845	0.000627643	0.000375459	0.00364903	0.18003	0.0133836	0.0281224	0.00738514	0.0010467	0.0264476	0.00324921
84	0	0.365073	0.000676367	0.0069127	0.00403013	0.0407981	0.0290621	0.199462	0.366705	0.00642688	0.00750015	0.0263137	0.270559	0.364558	0.104264
85	0	0.207869	0.0143236	0.036324	0.0641208	0.0130284	8.29771e-06	0.0119787	0.216736	0.00700109	0.0914884	0.131874	0.0598652	0.0890521	0.0190648
86	0	0.0989971	0.00290224	0.000154374	0.000448002	0.00166999	0.00701015	0.00290667	0.0641192	0.00559996	0.0042148	0.00132903	0.00049575	0.0069777	0.00103329
87	0	0.443524	0.816275	0.503273	0.716827	0.13212	0.546987	0.183526	0.350197	0.964614	0.181178	0.272348	0.226769	0.327123	0.435733
88	0	0.0468534	6.60089e-06	4.41661e-05	5.92441e-08	3.35181e-08	4.92814e-09	1.06472e-06	0.00252402	5.86573e-08	0.00014143	5.92214e-06	6.64466e-06	1.56607e-06	2.04748e-05
89	0	0.0776183	0.000786525	0.00791569	0.000395236	0.00630385	2.2809e-06	0.000374081	0.104988	3.78338e-05	0.00656606	0.00942635	0.0006778	0.00183105	0.000119904
90	0	0.0552889	0.0158962	0.00836165	0.0100611	0.0226504	1.3337e-05	0.00129	0.0360576	0.000645272	0.00985443	0.00243292	0.00263677	0.0214361	0.00708301
91	0	0.185438	0.338202	0.0446599	0.481455	0.0475619	0.126515	0.577732	0.0803245	0.441584	0.0269346	0.358187	0.159846	0.179234	0.181654
92	0	0.128057	0.0647989	0.0253463	0.00283069	0.033424	0.0101681	0.0174623	0.225496	0.0202839	0.44329	0.153893	0.0465536	0.0479394	0.123766
93	0	0.193186	0.00277783	0.0544578	0.00232927	0.0112438	0.00229035	0.00337344	0.214619	0.000352196	0.0465863	0.00701416	0.0214816	0.00860417	0.0006396
94	0	0.0308401	0.0132157	0.00298751	3.14864e-06	0.00341605	1.30098e-05	0.000210345	0.108505	0.00144117	0.000473239	0.000472124	0.000153415	0.0138417	0.000306642
95	0	0.0999959	0.000927271	0.000209008	3.53945e-06	9.61658e-05	3.48078e-05	0.000158766	0.089639	2.4264e-06	0.000907188	9.43866e-05	0.000357123	0.00106222	1.11096e-05
96	0	0.353845	0.00805289	0.157923	0.111327	0.581242	0.122504	0.797682	0.637528	0.462454	0.192028	0.206696	0.656625	0.123346	0.907683
97	1	0.346799	0.316917	0.479812	0.496087	0.339457	0.0332957	0.520235	0.459757	0.00453853	0.318759	0.391393	0.532567	0.412417	0.166914
98	1	0.785485	0.824935	0.972672	0.913249	0.924954	0.971553	0.99699	0.895941	0.974063	0.936966	0.972398	0.970549	0.967862	0.956131
99	1	0.743616	0.859333	0.971051	0.863572	0.392366	0.422039	0.699661	0.673403	0.895841	0.980906	0.784845	0.926785	0.823081	0.653852
100	1	0.382178	0.668558	0.822211	0.585307	0.23046	0.316582	0.902515	0.55021	0.501375	0.229635	0.747996	0.459985	0.403351	0.832778
101	1	0.800166	0.858575	0.927419	0.834113	0.737971	0.92392	0.990927	0.858904	0.975341	0.875724	0.972601	0.9397	0.973085	0.981469
102	1	0.568562	0.573855	0.559831	0.256616	0.386007	0.781764	0.699104	0.726335	0.819612	0.543915	0.906881	0.849505	0.951482	0.188151
103	1	0.594441	0.864824	0.284283	0.507286	0.136585	0.461089	0.616929	0.597986	0.505406	0.581315	0.532928	0.541117	0.605982	0.466807
104	1	0.85717	0.875255	0.98496	0.981504	0.938618	0.555572	0.975643	0.89103	0.741214	0.965845	0.970579	0.967189	0.978265	0.874766
105	1	0.641911	0.75501	0.562524	0.754044	0.879562	0.14621	0.917726	0.628541	0.668162	0.627207	0.899472	0.798231	0.937167	0.81
106	1	0.408576	0.353435	0.641492	0.359571	0.570416	0.513836	0.599809	0.371847	0.891955	0.255685	0.672598	0.530573	0.687745	0.759462
107	1	0.715455	0.66049	0.948396	0.65402	0.828911	0.606575	0.913207	0.677539	0.545922	0.97259	0.862594	0.894477	0.871376	0.31572
108	1	0.518285	0.689046	0.649233	0.0315726	0.439114	0.902457	0.358416	0.302544	0.971075	0.483337	0.620512	0.52281	0.893936	0.765889
109	1	0.443246	0.804551	0.302991	0.854134	0.500314	0.0445913	0.768537	0.660409	0.294284	0.523697	0.936325	0.793894	0.450437	0.602265
110	1	0.394961	0.329293	0.368127	0.156725	0.293473	0.0384161	0.454502	0.386862	0.0327398	0.347893	0.302362	0.100663	0.164491	0.13998
111	1	0.711662	0.870823	0.716831	0.205923	0.784814	0.567161	0.932074	0.641765	0.96377	0.835634	0.891527	0.923649	0.871357	0.878118
112	1	0.668082	0.830409	0.952488	0.0831196	0.178465	0.904582	0.952577	0.692852	0.975041	0.949378	0.761635	0.944474	0.980193	0.93501
113	1	0.602946	0.798131	0.758241	0.518133	0.426825	0.849455	0.720262	0.741674	0.567569	0.785482	0.834792	0.466893	0.798399	0.875345
114	1	0.776696	0.84387	0.989564	0.912059	0.902268	0.958862	0.994031	0.836073	0.911439	0.917789	0.967101	0.967365	0.986207	0.957985
115	1	0.447399	0.170977	0.586417	0.690323	0.225909	0.013857	0.636739	0.639554	0.766683	0.345073	0.656596	0.292763	0.186047	0.483006
116	1	0.579832	0.728986	0.789757	0.252914	0.349024	0.495675	0.837025	0.583707	0.896806	0.595962	0.542964	0.509056	0.922085	0.916652
117	1	0.509613	0.85298	0.882904	0.397191	0.11071	0.938676	0.9094	0.590587	0.975802	0.800683	0.0695324	0.830289	0.944046	0.909716
118	1	0.450345	0.583107	0.346582	0.0658611	0.210686	0.445801	0.783327	0.537225	0.909428	0.17955	0.201375	0.393445	0.427026	0.664102
