# Supplementary material for: Application of artificial intelligence based on contrast-enhanced CT imaging for predicting peritoneal metastasis in patients with T3/T4 stage gastric cancer
Source: PLoS One. 2026 May 14;21(5):e0349614. doi: 10.1371/journal.pone.0349614 (PMC13175374; doi:10.1371/journal.pone.0349614)
Supplement: S4 Table — This table displays the prediction probabilities of the Inception-ResNetV2 model with different attention mechanisms for peritoneal metastasis in test set samples at dropout probabilities of 0 and 0.3. (XLSX) [file pone.0349614.s004.xlsx]

## Sheet: Sheet1
S4 Table. Prediction Probabilities of Inception-ResNetV2 Model with Different Attention Mechanisms at Diffierent Dropout Probability on the Test Set
		Dropout Probability = 0							Dropout Probability = 0.3
Samples_ID	TrueLabel	ACmix	CA	SE	SA	KNNA	ECA	CBAM	ACmix	CA	SE	SA	KNNA	ECA	CBAM
1	0	0.451226	0.430795	0.451569	0.388998	0.459032	0.378454	0.555266	0.213105	0.512171	0.447139	0.495582	0.435063	0.466825	0.158864
2	0	0.0887014	0.135589	0.157368	0.0406844	0.166697	0.189206	0.0567205	0.0871507	0.211664	0.0951453	0.310295	0.199112	0.086067	0.0322249
3	0	0.149308	0.409194	0.259764	0.151883	0.162694	0.226487	0.331121	0.101682	0.33635	0.246701	0.336875	0.331502	0.213754	0.222422
4	0	0.739807	0.648407	0.851457	0.70348	0.69596	0.676232	0.697992	0.378171	0.690899	0.454738	0.593547	0.666503	0.71885	0.606056
5	0	0.371717	0.24076	0.378613	0.509133	0.31072	0.313274	0.382179	0.13279	0.332139	0.295801	0.322997	0.394067	0.251835	0.184612
6	0	0.487942	0.438913	0.45615	0.323319	0.223211	0.285311	0.420228	0.182812	0.394545	0.351373	0.343313	0.501095	0.481961	0.338801
7	0	0.105094	0.221737	0.109196	0.080751	0.0881687	0.231457	0.0667314	0.102526	0.0374174	0.0290427	0.283361	0.106833	0.280363	0.0369885
8	0	0.223938	0.443442	0.236146	0.362823	0.310411	0.425137	0.224218	0.271919	0.37011	0.161368	0.234861	0.484613	0.325381	0.105481
9	0	0.635968	0.557614	0.356749	0.354674	0.29607	0.511198	0.441454	0.247305	0.359952	0.386087	0.446078	0.419493	0.414632	0.264583
10	0	0.197418	0.287839	0.282141	0.3849	0.363697	0.418339	0.127751	0.0911295	0.319705	0.23359	0.319696	0.310253	0.110078	0.442163
11	0	0.0365076	0.387515	0.147402	0.0454809	0.0948204	0.189684	0.183069	0.0583502	0.214917	0.107743	0.255574	0.247326	0.106648	0.325829
12	0	0.428565	0.290878	0.263726	0.138889	0.257769	0.275172	0.335445	0.158429	0.165828	0.100221	0.24374	0.180116	0.141591	0.0375366
13	0	0.3807	0.376361	0.579284	0.479993	0.407878	0.462777	0.377345	0.27339	0.46212	0.405435	0.453404	0.404054	0.276669	0.448792
14	0	0.294953	0.107982	0.124421	0.0515134	0.0670983	0.246914	0.0733633	0.0944467	0.0838772	0.121026	0.0924626	0.146295	0.103456	0.0649657
15	0	0.0499249	0.283351	0.100592	0.0813515	0.0535485	0.283528	0.135066	0.135116	0.0338595	0.05302	0.11936	0.287405	0.242612	0.0343459
16	0	0.654423	0.361794	0.686282	0.5508	0.418626	0.41904	0.463872	0.347672	0.421163	0.545722	0.451696	0.497409	0.415103	0.513809
17	0	0.22953	0.164135	0.306272	0.167855	0.138234	0.30771	0.0340725	0.114341	0.191457	0.101683	0.139078	0.243228	0.167138	0.366564
18	0	0.191563	0.140935	0.216822	0.150584	0.0724967	0.198512	0.0707692	0.0667246	0.137295	0.036738	0.372473	0.122331	0.112331	0.056413
19	0	0.0283876	0.210909	0.151722	0.0191903	0.17171	0.238237	0.21615	0.109125	0.205095	0.034745	0.14119	0.21622	0.186212	0.0432346
20	0	0.079886	0.148474	0.174776	0.0116343	0.0584515	0.176223	0.051716	0.0296188	0.06111	0.059791	0.147454	0.121766	0.106276	0.0111032
21	0	0.454116	0.270101	0.356578	0.210404	0.181765	0.283252	0.239837	0.170701	0.424853	0.411305	0.469148	0.321758	0.243914	0.30458
22	0	0.191565	0.408876	0.10762	0.0427526	0.261678	0.298011	0.186732	0.150134	0.298728	0.0348962	0.389677	0.137281	0.163737	0.258441
23	0	0.360507	0.303727	0.287519	0.190931	0.280666	0.247045	0.28774	0.200804	0.383231	0.207695	0.334604	0.340642	0.218837	0.189752
24	0	0.298004	0.276112	0.386556	0.0971424	0.201927	0.352938	0.0859593	0.240485	0.299606	0.332026	0.348444	0.379001	0.258304	0.196575
25	0	0.340847	0.561214	0.416277	0.391204	0.351046	0.33741	0.2913	0.227671	0.321448	0.162324	0.396011	0.230807	0.245256	0.506996
26	0	0.16807	0.0838377	0.235249	0.0470972	0.0936471	0.207635	0.0655815	0.088237	0.257387	0.0568247	0.164096	0.119529	0.149984	0.127989
27	0	0.668349	0.478938	0.550766	0.232132	0.453618	0.436081	0.575234	0.377071	0.541656	0.492289	0.546903	0.48522	0.530156	0.406272
28	0	0.0422056	0.234464	0.0959287	0.0137521	0.0487574	0.0703838	0.0998072	0.0533494	0.171669	0.0388884	0.204379	0.092133	0.158492	0.0187872
29	0	0.138755	0.338699	0.308238	0.176789	0.171439	0.458949	0.113194	0.169433	0.310127	0.121558	0.280464	0.395911	0.263296	0.188341
30	0	0.175417	0.0838827	0.180194	0.128747	0.0890033	0.193868	0.0253015	0.115597	0.166456	0.128034	0.261268	0.174765	0.0719528	0.066473
31	0	0.56264	0.328966	0.332214	0.260884	0.299356	0.488411	0.244615	0.10708	0.347682	0.399066	0.452776	0.309605	0.376832	0.250491
32	0	0.444361	0.526833	0.405681	0.647502	0.357332	0.457202	0.222707	0.318523	0.50424	0.409073	0.421026	0.485673	0.398648	0.459099
33	0	0.039099	0.260871	0.149814	0.0496936	0.148469	0.266739	0.00635365	0.129945	0.211077	0.00127055	0.19017	0.255845	0.230364	0.043223
34	0	0.127551	0.165958	0.354232	0.22369	0.292167	0.162619	0.129406	0.0668936	0.279188	0.155642	0.203715	0.281196	0.128255	0.358724
35	0	0.213705	0.117512	0.2026	0.0901584	0.138838	0.173703	0.0698837	0.0893719	0.188797	0.153966	0.22647	0.204249	0.098019	0.204364
36	0	0.423577	0.371344	0.396539	0.435208	0.344947	0.381224	0.306136	0.457732	0.466299	0.475768	0.478714	0.564882	0.463793	0.151376
37	0	0.204568	0.427096	0.456376	0.446378	0.26879	0.406945	0.178872	0.227341	0.406481	0.222315	0.391801	0.385831	0.457692	0.102531
38	0	0.238504	0.281543	0.297419	0.234567	0.162137	0.366129	0.134006	0.397935	0.345484	0.152869	0.366721	0.294193	0.375455	0.22116
39	0	0.199585	0.0796505	0.186306	0.0354943	0.0680551	0.209605	0.0123205	0.0572359	0.171939	0.0618885	0.443595	0.267822	0.118942	0.0712397
40	0	0.144472	0.179242	0.169137	0.0712575	0.0740166	0.189448	0.0220789	0.0724914	0.0833376	0.00220221	0.272798	0.212911	0.0735581	0.0221068
41	0	0.128238	0.341121	0.224434	0.447952	0.40639	0.448262	0.139997	0.19881	0.292569	0.275583	0.499266	0.350758	0.185462	0.0544184
42	0	0.221406	0.364461	0.363856	0.104275	0.20621	0.226117	0.151471	0.0616628	0.35826	0.161968	0.302231	0.403518	0.316271	0.244726
43	0	0.0319045	0.083373	0.135779	0.0351313	0.0396065	0.138906	0.0645328	0.0675962	0.111543	0.0291178	0.19716	0.0422169	0.0890897	0.0223474
44	0	0.374063	0.464506	0.346345	0.250074	0.366019	0.369227	0.359096	0.112522	0.454888	0.225958	0.414237	0.466055	0.201002	0.346302
45	0	0.333888	0.258629	0.410516	0.318035	0.249452	0.544196	0.0797923	0.272698	0.398109	0.546934	0.537046	0.419839	0.372851	0.160333
46	0	0.590756	0.736481	0.682321	0.547388	0.320851	0.581283	0.535525	0.173504	0.748676	0.108755	0.545446	0.585	0.437122	0.511626
47	0	0.50178	0.378162	0.529591	0.402521	0.29685	0.421592	0.481148	0.224652	0.399421	0.171976	0.448422	0.412196	0.272656	0.276051
48	0	0.440529	0.221527	0.475216	0.429332	0.26189	0.428802	0.311436	0.0923442	0.423766	0.352459	0.316842	0.259123	0.278141	0.193384
49	0	0.298749	0.346488	0.28818	0.204267	0.244483	0.448523	0.196681	0.199831	0.282997	0.2643	0.278242	0.299032	0.399302	0.495994
50	0	0.241917	0.328414	0.219824	0.294273	0.235534	0.382498	0.316245	0.102509	0.350839	0.281536	0.463917	0.1779	0.344106	0.141642
51	0	0.452884	0.414566	0.46847	0.478945	0.295331	0.440916	0.244429	0.207192	0.394772	0.188841	0.359837	0.655907	0.393259	0.168281
52	0	0.326948	0.485006	0.356876	0.450172	0.233321	0.440084	0.627593	0.208565	0.554291	0.271218	0.492103	0.462015	0.189974	0.0330903
53	0	0.00306634	0.178201	0.0680761	0.0360211	0.0345269	0.063372	0.0621994	0.0170831	0.0145912	0.036679	0.0203368	0.0252305	0.107927	0.016597
54	0	0.49279	0.644175	0.443227	0.652535	0.397599	0.48671	0.141677	0.407243	0.560086	0.595429	0.441548	0.584142	0.461886	0.1718
55	0	0.280043	0.092808	0.0858019	0.0326951	0.0317568	0.0608986	0.0728615	0.0367888	0.0500991	0.0335726	0.0524252	0.0635999	0.0428175	0.0131688
56	0	0.0849865	0.166302	0.100007	0.0749639	0.0661635	0.112972	0.0455814	0.126606	0.104888	0.0244642	0.170734	0.145377	0.0454263	0.10286
57	0	0.0230937	0.180971	0.105215	0.0323408	0.0856187	0.155784	0.0114819	0.0458808	0.0706835	0.000419541	0.0704544	0.055715	0.133407	0.102505
58	0	0.0356315	0.113445	0.117514	0.0456376	0.0279609	0.0910288	0.0088395	0.0397029	0.0216864	0.000889887	0.0224142	0.0602493	0.0646819	0.0192966
59	0	0.048924	0.270022	0.109921	0.0451026	0.108787	0.126858	0.134094	0.0348485	0.0373382	0.00525726	0.227805	0.243748	0.0979524	0.0265642
60	0	0.0615238	0.317253	0.0930553	0.0312629	0.106118	0.252967	0.034265	0.0906938	0.0531256	0.0274898	0.0346748	0.0628251	0.198326	0.0597646
61	0	0.0777727	0.19718	0.203191	0.0321294	0.0842144	0.191524	0.142107	0.0597117	0.171308	0.111176	0.115937	0.136045	0.0842787	0.063461
62	0	0.118353	0.122571	0.190597	0.0258665	0.16117	0.161774	0.105535	0.056803	0.172907	0.108387	0.22107	0.235317	0.108553	0.0584414
63	0	0.0267273	0.239333	0.0414725	0.0374043	0.0996495	0.127093	0.219744	0.0683952	0.0426118	0.0436086	0.162511	0.057051	0.073232	0.0662978
64	0	0.0427442	0.0636606	0.195069	0.0258394	0.0797506	0.0873115	0.0701714	0.0522223	0.113489	0.0355623	0.084342	0.196752	0.0498837	0.046818
65	0	0.174574	0.336781	0.288056	0.15933	0.210489	0.324129	0.121695	0.0435738	0.194069	0.103723	0.164425	0.319775	0.121211	0.0391775
66	0	0.534961	0.494179	0.462796	0.424456	0.352269	0.368189	0.39065	0.225144	0.448399	0.482629	0.408658	0.427626	0.450499	0.558794
67	0	0.130733	0.109739	0.138009	0.0946846	0.0786819	0.189894	0.126425	0.0912437	0.0910295	0.0131194	0.29939	0.15683	0.0654796	0.0156337
68	0	0.014019	0.0595586	0.0841861	0.0193618	0.0578247	0.118316	0.0309039	0.0268294	0.0414589	0.00617492	0.148384	0.0379755	0.0310373	0.0192795
69	0	0.399552	0.428446	0.585105	0.428303	0.268011	0.343689	0.253586	0.169013	0.478736	0.34136	0.440958	0.377887	0.35554	0.434608
70	0	0.0757352	0.28457	0.187218	0.154237	0.130352	0.288686	0.247071	0.0569741	0.18843	0.195641	0.291821	0.0884126	0.241016	0.073048
71	0	0.0335518	0.206738	0.146862	0.00793961	0.111394	0.182791	0.0192645	0.0948528	0.0393132	0.000715051	0.123615	0.0487968	0.1603	0.0539998
72	0	0.00917427	0.257735	0.0842457	0.0891613	0.0750586	0.186597	0.17242	0.0267684	0.151529	0.264053	0.181895	0.159061	0.18366	0.078363
73	0	0.380529	0.372521	0.260911	0.148388	0.174917	0.226494	0.123917	0.11228	0.29768	0.0445893	0.389593	0.393708	0.11506	0.425015
74	0	0.397705	0.396714	0.573369	0.465003	0.341395	0.369354	0.274076	0.375691	0.509657	0.418789	0.373418	0.490928	0.303535	0.298708
75	0	0.374986	0.729486	0.82315	0.686124	0.331597	0.595146	0.556338	0.453921	0.725272	0.429175	0.529649	0.762703	0.532815	0.399227
76	0	0.264614	0.499725	0.294576	0.497456	0.336233	0.399351	0.349369	0.19059	0.466902	0.277243	0.503065	0.597866	0.386663	0.124303
77	0	0.081531	0.293488	0.127394	0.189296	0.246296	0.218852	0.286587	0.11203	0.0348963	0.0613906	0.187604	0.141611	0.224942	0.121416
78	0	0.666881	0.635336	0.42996	0.261554	0.536779	0.503063	0.594378	0.263631	0.60259	0.405828	0.493135	0.569084	0.637164	0.505982
79	0	0.0194318	0.125511	0.13365	0.0431947	0.0209014	0.0690196	0.0324464	0.0137672	0.0677593	0.0081003	0.114927	0.151941	0.033578	0.00375127
80	0	0.0696362	0.35408	0.290753	0.214352	0.247318	0.212004	0.453823	0.125866	0.306916	0.393627	0.44877	0.28795	0.273977	0.196322
81	0	0.0872728	0.231778	0.210948	0.0455515	0.124084	0.306668	0.118025	0.0782149	0.210103	0.039555	0.138938	0.208885	0.147706	0.0958796
82	0	0.0714274	0.196913	0.19321	0.0565947	0.099654	0.18894	0.0479401	0.0192541	0.0905235	0.0146898	0.0587096	0.0493378	0.0470998	0.289012
83	0	0.037996	0.293424	0.16149	0.232889	0.136167	0.25611	0.3497	0.0610296	0.0359232	0.245622	0.295408	0.11506	0.199876	0.0307659
84	0	0.155094	0.239335	0.212222	0.171114	0.118688	0.237855	0.108082	0.0360945	0.368918	0.0551332	0.341616	0.227162	0.120342	0.314384
85	0	0.0902317	0.475271	0.178835	0.0882547	0.395493	0.297531	0.181833	0.285708	0.317949	0.14399	0.394465	0.318923	0.258874	0.427457
86	0	0.0380066	0.251929	0.0756299	0.0192619	0.12013	0.086067	0.0908449	0.037646	0.0473185	0.00970154	0.0540781	0.0953687	0.0407412	0.0350999
87	0	0.532701	0.511224	0.759006	0.595284	0.403868	0.525465	0.311134	0.257116	0.507979	0.50852	0.354531	0.452413	0.48415	0.549592
88	0	0.0011221	0.0208351	0.0273018	0.00129537	0.0145739	0.0292483	0.000546808	0.00423643	0.000797957	0.00331473	0.0128757	0.0403244	0.00876123	0.00128412
89	0	0.0844292	0.159222	0.130713	0.0357334	0.129412	0.126501	0.0242065	0.0499578	0.0861438	0.0307021	0.119759	0.156286	0.131551	0.0229544
90	0	0.108496	0.207051	0.11594	0.0620964	0.143952	0.210791	0.0874186	0.181703	0.172273	0.094666	0.297983	0.146244	0.130537	0.11538
91	0	0.504067	0.4238	0.377661	0.495941	0.38118	0.301377	0.24272	0.150532	0.360927	0.36905	0.446813	0.377334	0.197776	0.442722
92	0	0.356216	0.26865	0.229429	0.103526	0.107186	0.310315	0.14048	0.236299	0.373957	0.0486785	0.220711	0.324549	0.403815	0.146069
93	0	0.113187	0.352271	0.273625	0.169475	0.169121	0.280218	0.0770444	0.0950337	0.200614	0.179635	0.124463	0.293815	0.281633	0.0502073
94	0	0.0265241	0.0475788	0.201283	0.00130699	0.0562407	0.08091	0.0135999	0.00802073	0.0418303	0.0101267	0.0800055	0.0100708	0.039527	0.0239226
95	0	0.0197272	0.0613626	0.0513381	0.0199258	0.0521315	0.0726001	0.0102136	0.0284562	0.004605	0.000220315	0.0751037	0.027675	0.0353339	0.0013682
96	0	0.728045	0.469441	0.504085	0.414238	0.3511	0.631925	0.381251	0.257545	0.453732	0.185114	0.51186	0.521407	0.455424	0.240424
97	1	0.460143	0.452479	0.62311	0.456607	0.309295	0.466148	0.423697	0.28307	0.494637	0.630922	0.434982	0.427415	0.547276	0.469452
98	1	0.845953	0.760095	0.857921	0.795828	0.760822	0.781129	0.785448	0.57537	0.771815	0.657347	0.664042	0.746267	0.781543	0.752854
99	1	0.743031	0.646887	0.666233	0.705561	0.394294	0.610906	0.71942	0.513771	0.69948	0.751135	0.64885	0.49123	0.61981	0.491916
100	1	0.629361	0.502541	0.717545	0.696695	0.474314	0.613215	0.63295	0.385785	0.572204	0.435807	0.568984	0.573173	0.563459	0.564882
101	1	0.858213	0.769402	0.841898	0.876112	0.622348	0.779407	0.733397	0.554146	0.799406	0.667848	0.635419	0.758555	0.79106	0.730915
102	1	0.660177	0.711844	0.654427	0.626736	0.446044	0.505404	0.374711	0.456954	0.570347	0.455081	0.562961	0.56594	0.407286	0.512672
103	1	0.521664	0.557439	0.401164	0.485911	0.460743	0.469649	0.59011	0.439231	0.493106	0.46793	0.457398	0.458733	0.529154	0.33005
104	1	0.736655	0.758522	0.823679	0.832114	0.653444	0.729937	0.72826	0.571115	0.744329	0.8494	0.694294	0.726637	0.741379	0.496816
105	1	0.58216	0.587917	0.727183	0.694834	0.60521	0.55969	0.623184	0.498613	0.622243	0.542719	0.550665	0.641941	0.596112	0.405961
106	1	0.492195	0.358773	0.550038	0.453269	0.332762	0.530674	0.485147	0.326321	0.539346	0.553848	0.517213	0.467161	0.482472	0.383456
107	1	0.523317	0.750103	0.727656	0.657194	0.578257	0.668586	0.706269	0.542515	0.735249	0.627327	0.606708	0.701452	0.648482	0.652896
108	1	0.684412	0.506346	0.757829	0.650381	0.40703	0.501946	0.390907	0.309897	0.390694	0.330857	0.46002	0.531706	0.407697	0.473992
109	1	0.525737	0.679323	0.618518	0.665115	0.543354	0.542268	0.472618	0.542225	0.666082	0.6177	0.638355	0.584541	0.504204	0.670811
110	1	0.366507	0.554262	0.478346	0.265714	0.443521	0.481501	0.433656	0.340826	0.531318	0.521494	0.409083	0.553978	0.377258	0.336571
111	1	0.719296	0.632632	0.743989	0.670473	0.521324	0.601093	0.657565	0.436218	0.614809	0.732238	0.592371	0.593604	0.59388	0.525225
112	1	0.777099	0.785776	0.845034	0.808608	0.646575	0.717468	0.512587	0.604596	0.791921	0.734076	0.660152	0.79475	0.726933	0.64703
113	1	0.680831	0.738774	0.771996	0.798609	0.570372	0.653642	0.649015	0.518753	0.699865	0.777871	0.580844	0.697171	0.666777	0.711458
114	1	0.783001	0.741055	0.872816	0.917607	0.694026	0.756867	0.739034	0.540346	0.788522	0.808613	0.664264	0.775804	0.771656	0.601755
115	1	0.433135	0.379826	0.474797	0.628011	0.305909	0.455232	0.308025	0.262693	0.540111	0.545744	0.548937	0.38667	0.360156	0.333265
116	1	0.588629	0.6533	0.616265	0.64413	0.593629	0.476096	0.613778	0.39312	0.642806	0.660181	0.622934	0.640632	0.620705	0.676692
117	1	0.749698	0.674559	0.892406	0.80918	0.638006	0.666186	0.45159	0.367157	0.716702	0.690493	0.584601	0.552171	0.63689	0.603406
118	1	0.603712	0.515561	0.612974	0.558482	0.357182	0.407789	0.575871	0.253949	0.4407	0.541411	0.440872	0.574915	0.264164	0.360307
