# Supplementary material for: Application of artificial intelligence based on contrast-enhanced CT imaging for predicting peritoneal metastasis in patients with T3/T4 stage gastric cancer
Source: PLoS One. 2026 May 14;21(5):e0349614. doi: 10.1371/journal.pone.0349614 (PMC13175374; doi:10.1371/journal.pone.0349614)
Supplement: S5 Table — This table presents the sensitivity and specificity of the Inception-ResNetV2-SE model across different probability thresholds for peritoneal metastasis prediction on the test set. The Threshold (%) column represents the probability cutoff used for classification, while the Sensitivity and Specificity columns indicate the model’s corresponding performance metrics. The total column reflects the combined sensitivity and specificity score for each threshold. At a probability threshold of 0.43, the model achieved the optimal balance, with a sensitivity of 95.5% and a specificity of 90.6%, making it the most suitable threshold for clinical decision-making. (XLSX) [file pone.0349614.s005.xlsx]

## Sheet: Sheet1
S5 Table. Sensitivity and specificity of the Inception-ResNetV2-SE model at different probability thresholds
Threshold(%)	Sensitivity	Specificity	Sensitivity+Specificity
0	1	0	1
1	1	0.114583	1.11458
2	1	0.145833	1.14583
3	1	0.1875	1.1875
4	1	0.28125	1.28125
5	1	0.3125	1.3125
6	1	0.354167	1.35417
7	1	0.375	1.375
8	1	0.375	1.375
9	1	0.375	1.375
10	1	0.395833	1.39583
11	1	0.458333	1.45833
12	1	0.46875	1.46875
13	1	0.5	1.5
14	1	0.5	1.5
15	1	0.510417	1.51042
16	1	0.541667	1.54167
17	1	0.572917	1.57292
18	1	0.59375	1.59375
19	1	0.614583	1.61458
20	1	0.625	1.625
21	1	0.635417	1.63542
22	1	0.635417	1.63542
23	1	0.65625	1.65625
24	1	0.666667	1.66667
25	1	0.6875	1.6875
26	1	0.6875	1.6875
27	1	0.708333	1.70833
28	1	0.739583	1.73958
29	1	0.75	1.75
30	1	0.760417	1.76042
31	1	0.760417	1.76042
32	1	0.760417	1.76042
33	1	0.760417	1.76042
34	0.954545	0.770833	1.72538
35	0.954545	0.78125	1.7358
36	0.954545	0.802083	1.75663
37	0.954545	0.8125	1.76705
38	0.954545	0.8125	1.76705
39	0.954545	0.822917	1.77746
40	0.954545	0.84375	1.7983
41	0.954545	0.875	1.82955
42	0.954545	0.895833	1.85038
43	0.954545	0.90625	1.8608
44	0.909091	0.90625	1.81534
45	0.909091	0.916667	1.82576
46	0.863636	0.927083	1.79072
47	0.818182	0.927083	1.74527
48	0.818182	0.9375	1.75568
49	0.818182	0.947917	1.7661
50	0.818182	0.958333	1.77652
51	0.818182	0.96875	1.78693
52	0.818182	0.96875	1.78693
53	0.772727	0.96875	1.74148
54	0.772727	0.96875	1.74148
55	0.636364	0.989583	1.62595
56	0.590909	0.989583	1.58049
57	0.590909	0.989583	1.58049
58	0.590909	0.989583	1.58049
59	0.590909	0.989583	1.58049
60	0.590909	1	1.59091
61	0.590909	1	1.59091
62	0.545455	1	1.54545
63	0.5	1	1.5
64	0.454545	1	1.45455
65	0.454545	1	1.45455
66	0.409091	1	1.40909
67	0.318182	1	1.31818
68	0.318182	1	1.31818
69	0.318182	1	1.31818
70	0.272727	1	1.27273
71	0.272727	1	1.27273
72	0.272727	1	1.27273
73	0.272727	1	1.27273
74	0.181818	1	1.18182
75	0.181818	1	1.18182
76	0.136364	1	1.13636
77	0.136364	1	1.13636
78	0.0909091	1	1.09091
79	0.0909091	1	1.09091
80	0.0909091	1	1.09091
81	0.0454545	1	1.04545
82	0.0454545	1	1.04545
83	0.0454545	1	1.04545
84	0.0454545	1	1.04545
85	0	1	1
86	0	1	1
87	0	1	1
88	0	1	1
89	0	1	1
90	0	1	1
91	0	1	1
92	0	1	1
93	0	1	1
94	0	1	1
95	0	1	1
96	0	1	1
97	0	1	1
98	0	1	1
99	0	1	1
100	0	1	1
