# Supplementary material for: Application of artificial intelligence based on contrast-enhanced CT imaging for predicting peritoneal metastasis in patients with T3/T4 stage gastric cancer
Source: PLoS One. 2026 May 14;21(5):e0349614. doi: 10.1371/journal.pone.0349614 (PMC13175374; doi:10.1371/journal.pone.0349614)
Supplement: S6 Table — This table summarizes the total parameter count, epoch training time, and epoch validation (inference) time for various deep learning models and Inception-ResNetV2 integrated with different attention mechanisms. The Inception-ResNetV2 model enhanced with the SE module exhibited a relatively higher parameter count (55.0M) and longer training time (17s per epoch) compared to other architectures. However, its inference time remained clinically feasible (~1s per epoch), making it suitable for real-time application in clinical settings. These findings highlight the trade-off between model complexity and computational efficiency, emphasizing the importance of balancing performance and practicality for clinical deployment. (XLSX) [file pone.0349614.s006.xlsx]

## Sheet: Sheet1
S6 Table. Total parameters, training time, and inference time of different models and attention-enhanced Inception-ResNetV2 variants
Model	Total Parameters	Epoch Training Time (s)	Epoch Validation Time (s)
DenseNet-169	14149480	7	<1
EfficientNet-B2	9109994	4	<1
Inception-ResNetV2	54308001	9	<1
RegNet(X-032)	14288561	4	<1
ResNet-50	23510081	2	<1
ShuffleNet V2	1254629	2	<1
Xception	22855952	4	<1
Attention Modules	Total Parameters	Epoch Training Time (s)	Epoch Validation Time (s)
ACmix	71441571	10	<1
CA	54841480	22	1
CBAM	55009863	22	1
ECA	54308010	21	1
KNNA	76761665	11	<1
SA	54309309	9	<1
SE	55013275	17	1
