# Supplementary material for: Application of artificial intelligence based on contrast-enhanced CT imaging for predicting peritoneal metastasis in patients with T3/T4 stage gastric cancer
Source: PLoS One. 2026 May 14;21(5):e0349614. doi: 10.1371/journal.pone.0349614 (PMC13175374; doi:10.1371/journal.pone.0349614)
Supplement: S7 Table — This table contrasts the final SE model with six alternative attention modules (ACmix, CA, SA, KNNA, ECA, CBAM). Pair-wise DeLong tests showed no statistically significant ROC-AUC differences between the SE module and any alternative attention module (P > 0.05). Nevertheless, the Inception-ResNetV2 model equipped with the SE module achieved the lowest Brier score and log-loss and the highest decision-curve metrics (auc-net-benefit and maximum net benefit), indicating superior calibration and clinical utility relative to the other attention mechanisms. (XLSX) [file pone.0349614.s007.xlsx]

## Sheet: Sheet1
S7 Table. DeLong P values, calibration metrics, and net-benefit indices for each attention module versus the SE baseline
Model	DeLong P vs.SE	Brier_score	Log_loss	Auc_net_benefit	Max_net_benefit
SE	-	0.0793879	0.277628	0.0790056	0.179165
ACmix	0.447649	0.0872954	0.294664	0.063664	0.178394
CA	0.114154	0.11343	0.373894	0.0502713	0.178394
SA	0.428162	0.0917247	0.306534	0.0707128	0.17848
KNNA	0.215737	0.096257	0.331751	0.0606213	0.178223
ECA	0.195037	0.118736	0.39846	0.0469533	0.178223
CBAM	0.176133	0.0928017	0.314259	0.0640281	0.17848
