# Supplementary material for: Application of artificial intelligence based on contrast-enhanced CT imaging for predicting peritoneal metastasis in patients with T3/T4 stage gastric cancer
Source: PLoS One. 2026 May 14;21(5):e0349614. doi: 10.1371/journal.pone.0349614 (PMC13175374; doi:10.1371/journal.pone.0349614)
Supplement: S8 Table — This table reports ROC-AUC, PR-AUC, F1-score, sensitivity, specificity and accuracy for six candidate configurations obtained by permuting the three top-ranked attention mechanisms (SE, SA and ACmix) across the network’s three attention blocks. The rightmost column lists DeLong P values for pair-wise ROC-AUC comparisons with the SE–SE–SE model. All heterogeneous permutations showed significantly lower ROC-AUC (P < 0.05), indicating that the channel-wise recalibration provided by the SE module alone yields the most effective attention strategy. (XLSX) [file pone.0349614.s008.xlsx]

## Sheet: Sheet1
S8 Table. Test-set performance of attention-module permutations versus the SE–SE–SE baseline
Model	ROC-AUC	PR-AUC	F1-score	Sensitivity	Specificity	Accuracy	p-value(DeLong vs SE-SE-SE)
SE-SE-SE	0.973	0.908	0.818	0.818	0.958	0.932	—
Acmix-SA-SE	0.928	0.735	0.638	0.682	0.896	0.856	0.041
ACMIX-SE-SA	0.918	0.735	0.595	0.5	0.958	0.873	0.033
Sa-Acmix-SE	0.895	0.667	0.681	0.727	0.906	0.873	0.017
Sa-SE-Acmix	0.937	0.782	0.634	0.591	0.938	0.873	0.047
SE-Acmix-SA	0.936	0.754	0.684	0.591	0.969	0.898	0.043
