# Supplementary material for: Application of artificial intelligence based on contrast-enhanced CT imaging for predicting peritoneal metastasis in patients with T3/T4 stage gastric cancer
Source: PLoS One. 2026 May 14;21(5):e0349614. doi: 10.1371/journal.pone.0349614 (PMC13175374; doi:10.1371/journal.pone.0349614)
Supplement: S9 Table — The table lists discrimination (AUROC, PR-AUC), threshold-based (F1-score, sensitivity, specificity, accuracy) and DeLong P values for four preprocessing variants—three alternative window widths/levels (30/300, 50/150, 50/400 HU) and min-max normalization under the default window. All variants yielded significantly lower AUROC than the baseline (P < 0.05), confirming that the standard 40/350 HU window combined with z-score normalization provides the most favorable contrast and predictive performance. (XLSX) [file pone.0349614.s009.xlsx]

## Sheet: Sheet1
S9 Table. Test-set performance under alternative window settings and normalisation schemes versus the 40/350 HU z-score baseline
Preprocessing	ROC-AUC	PR-AUC	F1-score	Sensitivity	Specificity	Accuracy	DeLong P vs. baseline
Z-score 40/350 HU (baseline)	0.973	0.91	0.818	0.818	0.958	0.932	—
Min–max 40/350 HU	0.923	0.804	0.727	0.909	0.865	0.873	0.033
Z-score 30/300 HU	0.939	0.794	0.667	0.727	0.896	0.864	0.04
Z-score 50/150 HU	0.878	0.667	0.564	0.5	0.938	0.856	0.018
Z-score 50/400 HU	0.89	0.757	0.636	0.636	0.917	0.864	0.026
